# Supplementary material for: Design and Anticancer Properties of New Water-Soluble Ruthenium–Cyclopentadienyl Complexes
Source: Pharmaceuticals (Basel). 2022 Jul 14;15(7):862. doi: 10.3390/ph15070862 (PMC9321894; doi:10.3390/ph15070862)
Supplement: Supplementary file 1 [file pharmaceuticals-15-00862-s001.zip]

Archive with 1 entries (1 files):
- pharmaceuticals-1805565-supplementary.pdf
